# Supplementary material for: Structural and bioinformatics analyses identify deoxydinucleotide-specific nucleases and their association with genomic islands in gram-positive bacteria
Source: Nucleic Acids Res. 2025 Jan 8;53(1):gkae1235. doi: 10.1093/nar/gkae1235 (PMC11706625; doi:10.1093/nar/gkae1235)
Supplement: gkae1235_Supplemental_Files [file gkae1235_supplemental_files.zip]

Archive with 2 entries (2 files):
- diDNase_supplement_Datasets_NAR_R1.pdf
- diDNase_supplement_FiguresTables_NAR_R1_fixed2.pdf
